# Supplementary material for: Electronic and Nuclear Subsystem Response in Hybrid Halide Perovskites Under γ-Irradiation
Source: Nanomaterials (Basel). 2025 Sep 25;15(19):1474. doi: 10.3390/nano15191474 (PMC12526180; doi:10.3390/nano15191474)
Supplement: Supplementary file 1 [file nanomaterials-15-01474-s001.zip]

Archive with 1 entries (1 files):
- nanomaterials-3890457-supplementary.pdf
